# Supplementary material for: In silico identification of variations in microRNAs with a potential impact on dairy traits using whole ruminant genome SNP datasets
Source: Sci Rep. 2021 Oct 1;11:19580. doi: 10.1038/s41598-021-98639-9 (PMC8486775; doi:10.1038/s41598-021-98639-9)
Supplement: Supplementary file 2 — Supplementary Table S1. [file 41598_2021_98639_MOESM2_ESM.xlsx]

## Sheet: Bovine
In silico identification of variations in microRNAs with a potential impact on dairy traits using whole ruminant genome SNP datasets BOURDON Céline, BOUSSAHA Mekki, BARDOU Philippe, SANCHEZ Marie-Pierre, LE GUILLOU Sandrine, TRIBOUT Thierry, LARROQUE Hélène, BOICHARD Didier, RUPP Rachel, LE PROVOST Fabienne, TOSSER-KLOPP Gwenola
Supplementary Table 1, sheet 1
microRNA impacted	Localisation in QTL regions		0 = No
bta-let-7a-2	0		1 = Yes
bta-let-7a-3	1
bta-let-7d	0
bta-let-7e	1
bta-let-7f-1	0
bta-let-7g	0
bta-let-7i	0
bta-miR-100	0
bta-miR-101-1	0
bta-miR-103-1	0
bta-miR-103-2	0
bta-miR-106b	0
bta-miR-107	0
bta-miR-10a	1
bta-miR-10b	0
bta-miR-1-1	0
bta-miR-1179	0
bta-miR-1185	0
bta-miR-1193	0
bta-miR-1197	0
bta-miR-1-2	0
bta-miR-122	0
bta-miR-1224	0
bta-miR-1225	0
bta-miR-1249	0
bta-miR-124a-1	0
bta-miR-124a-2	0
bta-miR-124b	0
bta-miR-1251	1
bta-miR-1256	0
bta-miR-125a	1
bta-miR-125b-1	0
bta-miR-125b-2	0
bta-miR-126	1
bta-miR-1271	1
bta-miR-1281	0
bta-miR-128-1	0
bta-miR-1282	0
bta-miR-128-2	0
bta-miR-1284	0
bta-miR-1287	0
bta-miR-129-2	0
bta-miR-1296	0
bta-miR-1301	0
bta-miR-1307	0
bta-miR-130a	0
bta-miR-130b	0
bta-miR-132	0
bta-miR-133a-1	0
bta-miR-133a-2	0
bta-miR-133b	0
bta-miR-1343	0
bta-miR-135a-1	0
bta-miR-135a-2	1
bta-miR-135b	0
bta-miR-136	0
bta-miR-137	0
bta-miR-138-1	0
bta-miR-138-2	0
bta-miR-1388	0
bta-miR-139	1
bta-miR-140	0
bta-miR-141	1
bta-miR-142	0
bta-miR-143	0
bta-miR-144	0
bta-miR-145	0
bta-miR-146a	0
bta-miR-146b	1
bta-miR-147	0
bta-miR-148a	0
bta-miR-148b	0
bta-miR-149	0
bta-miR-150	1
bta-miR-152	1
bta-miR-153-1	0
bta-miR-153-2	0
bta-miR-154a	1
bta-miR-155	0
bta-miR-1584	0
bta-miR-15a	0
bta-miR-15b	0
bta-miR-16a	0
bta-miR-16b	0
bta-miR-17	0
bta-miR-1777a	0
bta-miR-1777b	1
bta-miR-1814a	0
bta-miR-1814c	0
bta-miR-181a-1	0
bta-miR-181a-2	0
bta-miR-181b-1	0
bta-miR-181b-2	0
bta-miR-181c	0
bta-miR-181d	0
bta-miR-182	0
bta-miR-183	0
bta-miR-1835	0
bta-miR-184	0
bta-miR-1842	0
bta-miR-1843	0
bta-miR-185	0
bta-miR-186	0
bta-miR-187	0
bta-miR-18a	0
bta-miR-190a	0
bta-miR-190b	1
bta-miR-191	0
bta-miR-192	1
bta-miR-193a	0
bta-miR-193b	0
bta-miR-194-1	0
bta-miR-194-2	1
bta-miR-195	0
bta-miR-196a-1	1
bta-miR-196a-2	0
bta-miR-196b	0
bta-miR-197	1
bta-miR-199a-1	0
bta-miR-199b	0
bta-miR-199c	0
bta-miR-19a	0
bta-miR-19b	0
bta-miR-200a	0
bta-miR-200b	0
bta-miR-200c	1
bta-miR-202	0
bta-miR-204	0
bta-miR-205	0
bta-miR-206	0
bta-miR-208b	0
bta-miR-20a	0
bta-miR-210	0
bta-miR-211	0
bta-miR-212	0
bta-miR-214	0
bta-miR-215	0
bta-miR-216a	0
bta-miR-216b	0
bta-miR-217	0
bta-miR-218-1	0
bta-miR-218-2	0
bta-miR-2284a	0
bta-miR-2284b	0
bta-miR-2284c	0
bta-miR-2284d	0
bta-miR-2284f	0
bta-miR-2284g	0
bta-miR-2284h	1
bta-miR-2284i	0
bta-miR-2284j	1
bta-miR-2284l	0
bta-miR-2284m	0
bta-miR-2284n	0
bta-miR-2284o	0
bta-miR-2284q	1
bta-miR-2284r	1
bta-miR-2284s	0
bta-miR-2284t	0
bta-miR-2284u	0
bta-miR-2284x	0
bta-miR-2284y-4	0
bta-miR-2285a	1
bta-miR-2285b-1	0
bta-miR-2285e-2	0
bta-miR-2285f-1	0
bta-miR-2286	0
bta-miR-2287	0
bta-miR-2289	0
bta-miR-2290	0
bta-miR-2291	0
bta-miR-2292	0
bta-miR-2294	0
bta-miR-2295	0
bta-miR-2296	0
bta-miR-2297	0
bta-miR-2299	0
bta-miR-2300a	0
bta-miR-2302	0
bta-miR-2303	0
bta-miR-2305	0
bta-miR-2306	0
bta-miR-2307	0
bta-miR-2308	1
bta-miR-2309	0
bta-miR-2310	0
bta-miR-2313	1
bta-miR-2314	0
bta-miR-2316	1
bta-miR-2317	0
bta-miR-2319a	0
bta-miR-2320	0
bta-miR-2323	0
bta-miR-2324	0
bta-miR-2325c	0
bta-miR-2327	0
bta-miR-2328	0
bta-miR-2329-1	0
bta-miR-2330	1
bta-miR-2331	0
bta-miR-2333	0
bta-miR-2334	0
bta-miR-2336	0
bta-miR-2338	0
bta-miR-2339	1
bta-miR-2342	0
bta-miR-2343	0
bta-miR-2344	0
bta-miR-2345	0
bta-miR-2346	1
bta-miR-2348	0
bta-miR-2349	1
bta-miR-2350	0
bta-miR-2352	0
bta-miR-2353	0
bta-miR-2355	0
bta-miR-2356	1
bta-miR-2357	0
bta-miR-2360	0
bta-miR-2362	0
bta-miR-2363-1	0
bta-miR-2364	0
bta-miR-2366	0
bta-miR-2367	0
bta-miR-2368	0
bta-miR-2369	0
bta-miR-2370	0
bta-miR-2372	0
bta-miR-2373	0
bta-miR-2374	0
bta-miR-2375	0
bta-miR-2376	0
bta-miR-2377	0
bta-miR-2378	1
bta-miR-2379	0
bta-miR-2380	0
bta-miR-2381	0
bta-miR-2382	0
bta-miR-2383	0
bta-miR-2385	0
bta-miR-2387	0
bta-miR-2388	1
bta-miR-2389	0
bta-miR-2392	0
bta-miR-2393	0
bta-miR-2394	1
bta-miR-2395	0
bta-miR-2396	0
bta-miR-2397	0
bta-miR-2398	0
bta-miR-2399	1
bta-miR-23a	0
bta-miR-2400	1
bta-miR-2401	0
bta-miR-2402	0
bta-miR-2403	0
bta-miR-2406	1
bta-miR-2407	0
bta-miR-2408	1
bta-miR-2409	0
bta-miR-2410	0
bta-miR-2412	0
bta-miR-2413	0
bta-miR-2414	0
bta-miR-2415	1
bta-miR-2416	0
bta-miR-2417	0
bta-miR-2418	0
bta-miR-2419	0
bta-miR-24-2	0
bta-miR-2420	0
bta-miR-2422	0
bta-miR-2423	0
bta-miR-2425	1
bta-miR-2426	1
bta-miR-2428	0
bta-miR-2429	0
bta-miR-2430	0
bta-miR-2431	0
bta-miR-2432	0
bta-miR-2433	0
bta-miR-2434	0
bta-miR-2436	1
bta-miR-2438	0
bta-miR-2439	1
bta-miR-2441	0
bta-miR-2442	0
bta-miR-2443	1
bta-miR-2446	1
bta-miR-2447	1
bta-miR-2448	0
bta-miR-2449	0
bta-miR-2450a	0
bta-miR-2450b	0
bta-miR-2450c	0
bta-miR-2451	0
bta-miR-2453	0
bta-miR-2454	0
bta-miR-2455	1
bta-miR-2456	0
bta-miR-2457	0
bta-miR-2458	0
bta-miR-2459	0
bta-miR-2460	0
bta-miR-2461	1
bta-miR-2462	0
bta-miR-2464	0
bta-miR-2465	0
bta-miR-2466	0
bta-miR-2467	0
bta-miR-2468	0
bta-miR-2469	0
bta-miR-2470	0
bta-miR-2471	0
bta-miR-2472	0
bta-miR-2473	0
bta-miR-2474	0
bta-miR-2477	0
bta-miR-2478	0
bta-miR-2481	0
bta-miR-2489	0
bta-miR-25	0
bta-miR-26a-1	0
bta-miR-26a-2	0
bta-miR-26b	0
bta-miR-27a	0
bta-miR-27b	0
bta-miR-28	0
bta-miR-2881	0
bta-miR-2882	0
bta-miR-2883	0
bta-miR-2885	0
bta-miR-2886	1
bta-miR-2887-1	1
bta-miR-2887-2	1
bta-miR-2888-1	1
bta-miR-2888-2	0
bta-miR-2889	0
bta-miR-2890	0
bta-miR-2892	0
bta-miR-2893	0
bta-miR-2894	0
bta-miR-2897	0
bta-miR-2899	0
bta-miR-2900	0
bta-miR-2901	0
bta-miR-2902	0
bta-miR-2903	0
bta-miR-2904-1	0
bta-miR-2904-2	0
bta-miR-2904-3	1
bta-miR-2917	0
bta-miR-296	0
bta-miR-29b-1	0
bta-miR-29b-2	0
bta-miR-29c	0
bta-miR-29d	0
bta-miR-29e	0
bta-miR-301a	0
bta-miR-301b	0
bta-miR-302a	0
bta-miR-302b	0
bta-miR-302c	0
bta-miR-302d	0
bta-miR-3064	1
bta-miR-30a	0
bta-miR-30b	1
bta-miR-30c	0
bta-miR-30d	1
bta-miR-30e	0
bta-miR-30f	0
bta-miR-31	0
bta-miR-32	0
bta-miR-320a-1	0
bta-miR-320a-2	0
bta-miR-320b	0
bta-miR-323	0
bta-miR-324	0
bta-miR-326	0
bta-miR-328	0
bta-miR-329a	0
bta-miR-329b	0
bta-miR-330	0
bta-miR-331	0
bta-miR-335	0
bta-miR-338	0
bta-miR-339a	0
bta-miR-339b	1
bta-miR-33a	0
bta-miR-33b	1
bta-miR-340	0
bta-miR-342	0
bta-miR-3432b	0
bta-miR-345	0
bta-miR-346	0
bta-miR-34a	0
bta-miR-34b	0
bta-miR-34c	0
bta-miR-3533	0
bta-miR-3596	0
bta-miR-3604-1	0
bta-miR-3613a	0
bta-miR-365-1	0
bta-miR-365-2	0
bta-miR-367	0
bta-miR-370	0
bta-miR-371	1
bta-miR-375	0
bta-miR-376a	0
bta-miR-376b	0
bta-miR-376c	0
bta-miR-376d	0
bta-miR-377	1
bta-miR-378-1	1
bta-miR-378d	0
bta-miR-379	0
bta-miR-381	0
bta-miR-383	0
bta-miR-410	1
bta-miR-411a	0
bta-miR-412	1
bta-miR-425	0
bta-miR-429	0
bta-miR-431	0
bta-miR-432	0
bta-miR-433	0
bta-miR-4444	0
bta-miR-4449	1
bta-miR-449a	1
bta-miR-449b	1
bta-miR-449c	1
bta-miR-449d	0
bta-miR-451	0
bta-miR-4523	0
bta-miR-453	0
bta-miR-454	0
bta-miR-455	0
bta-miR-4657	1
bta-miR-4680	1
bta-miR-483	1
bta-miR-484	0
bta-miR-486	1
bta-miR-487a	1
bta-miR-487b	0
bta-miR-488	0
bta-miR-489	1
bta-miR-490	0
bta-miR-491	0
bta-miR-494	0
bta-miR-495	0
bta-miR-497	0
bta-miR-499	0
bta-miR-539	0
bta-miR-541	1
bta-miR-543	0
bta-miR-544a	0
bta-miR-544b-1	0
bta-miR-544b-2	0
bta-miR-551a	0
bta-miR-551b	0
bta-miR-562	0
bta-miR-568	0
bta-miR-582	0
bta-miR-584-1	0
bta-miR-584-2	0
bta-miR-584-3	0
bta-miR-584-4	0
bta-miR-584-5	0
bta-miR-584-6	0
bta-miR-584-7	0
bta-miR-592	0
bta-miR-599	1
bta-miR-615	0
bta-miR-628	0
bta-miR-631	0
bta-miR-653	0
bta-miR-654	0
bta-miR-655	0
bta-miR-656	1
bta-miR-658	0
bta-miR-669	0
bta-miR-670	0
bta-miR-671	1
bta-miR-708	0
bta-miR-7-1	0
bta-miR-7-2	0
bta-miR-7-3	0
bta-miR-744	1
bta-miR-758	0
bta-miR-759	0
bta-miR-760	0
bta-miR-761	0
bta-miR-763	0
bta-miR-769	0
bta-miR-873	0
bta-miR-874	1
bta-miR-875	0
bta-miR-876	0
bta-miR-877	1
bta-miR-885	0
bta-miR-9-1	0
bta-miR-9-2	0
bta-miR-92a-1	0
bta-miR-92b	1
bta-miR-93	0
bta-miR-935	0
bta-miR-940	0
bta-miR-95	0
bta-miR-96	0
bta-miR-99a	0
bta-miR-99b	1

## Sheet: Caprine
In silico identification of variations in microRNAs with a potential impact on dairy traits using whole ruminant genome SNP datasets BOURDON Céline, BOUSSAHA Mekki, BARDOU Philippe, SANCHEZ Marie-Pierre, LE GUILLOU Sandrine, TRIBOUT Thierry, LARROQUE Hélène, BOICHARD Didier, RUPP Rachel, LE PROVOST Fabienne, TOSSER-KLOPP Gwenola
Supplementary Table 1, sheet 2
microRNA impacted	Localisation in QTL regions		0 = No
chi-miR-1	0		1 = Yes
chi-miR-100	0
chi-miR-101	0
chi-miR-103	0
chi-miR-107	0
chi-miR-1185	0
chi-miR-1249	0
chi-miR-126	0
chi-miR-127	0
chi-miR-1271	0
chi-miR-128	0
chi-miR-1296	0
chi-miR-1307	0
chi-miR-1343	0
chi-miR-136	0
chi-miR-1388	0
chi-miR-140	0
chi-miR-141	0
chi-miR-143	0
chi-miR-144	0
chi-miR-145	0
chi-miR-147	0
chi-miR-150	0
chi-miR-151	0
chi-miR-155	0
chi-miR-17	0
chi-miR-182	0
chi-miR-183	0
chi-miR-1839	0
chi-miR-186	0
chi-miR-191	0
chi-miR-192	0
chi-miR-194	0
chi-miR-195	0
chi-miR-197	0
chi-miR-202	0
chi-miR-204	0
chi-miR-21	0
chi-miR-211	0
chi-miR-214	0
chi-miR-215	0
chi-miR-218	0
chi-miR-22	1
chi-miR-24	0
chi-miR-2411	0
chi-miR-25	0
chi-miR-28	0
chi-miR-296	0
chi-miR-320	0
chi-miR-324	0
chi-miR-326	0
chi-miR-328	0
chi-miR-330	0
chi-miR-331	0
chi-miR-338	0
chi-miR-340	0
chi-miR-342	0
chi-miR-3432	0
chi-miR-345	0
chi-miR-365	0
chi-miR-369	0
chi-miR-378	0
chi-miR-379	0
chi-miR-380	0
chi-miR-381	0
chi-miR-382	0
chi-miR-3955	0
chi-miR-3958	0
chi-miR-3959	0
chi-miR-409	0
chi-miR-410	0
chi-miR-423	0
chi-miR-425	0
chi-miR-429	0
chi-miR-432	0
chi-miR-451	0
chi-miR-454	0
chi-miR-455	0
chi-miR-485	0
chi-miR-490	0
chi-miR-491	0
chi-miR-493	0
chi-miR-494	0
chi-miR-495	0
chi-miR-497	0
chi-miR-499	0
chi-miR-544	0
chi-miR-582	0
chi-miR-592	0
chi-miR-628	0
chi-miR-655	0
chi-miR-656	0
chi-miR-665	0
chi-miR-671	0
chi-miR-7	0
chi-miR-758	0
chi-miR-874	0
chi-miR-877	0
chi-miR-9	0
chi-miR-93	0

## Sheet: Ovine
In silico identification of variations in microRNAs with a potential impact on dairy traits using whole ruminant genome SNP datasets BOURDON Céline, BOUSSAHA Mekki, BARDOU Philippe, SANCHEZ Marie-Pierre, LE GUILLOU Sandrine, TRIBOUT Thierry, LARROQUE Hélène, BOICHARD Didier, RUPP Rachel, LE PROVOST Fabienne, TOSSER-KLOPP Gwenola
Supplementary Table 1, sheet 3
microRNa impacted	Localisation in QTL regions		0 = No
oar-let-7a	0		1 = Yes
oar-let-7b	0
oar-let-7c	0
oar-let-7d	0
oar-let-7f	0
oar-let-7g	0
oar-let-7i	0
oar-miR-103	0
oar-miR-106a	0
oar-miR-106b	0
oar-miR-107	0
oar-miR-10a	0
oar-miR-10b	0
oar-miR-1185	0
oar-miR-1193	0
oar-miR-1197	0
oar-miR-125b	0
oar-miR-127	0
oar-miR-133	0
oar-miR-134	0
oar-miR-136	0
oar-miR-143	0
oar-miR-148a	0
oar-miR-150	0
oar-miR-152	0
oar-miR-154a	0
oar-miR-154b	0
oar-miR-16b	0
oar-miR-17	0
oar-miR-181a-1	0
oar-miR-181a-2	0
oar-miR-191	0
oar-miR-194	0
oar-miR-199a	0
oar-miR-19b	0
oar-miR-200a	0
oar-miR-200b	0
oar-miR-200c	0
oar-miR-21	0
oar-miR-218a	0
oar-miR-22	0
oar-miR-221	0
oar-miR-23a	0
oar-miR-23b	0
oar-miR-25	0
oar-miR-26a	0
oar-miR-26b	0
oar-miR-27a	0
oar-miR-299	0
oar-miR-29a	0
oar-miR-29b-1	0
oar-miR-29b-2	0
oar-miR-30a	0
oar-miR-30b	0
oar-miR-30c	0
oar-miR-30d	0
oar-miR-323a	0
oar-miR-323b	0
oar-miR-323c	0
oar-miR-329a	0
oar-miR-329b	0
oar-miR-362	0
oar-miR-369	0
oar-miR-370	0
oar-miR-374a	0
oar-miR-374b	0
oar-miR-376a	0
oar-miR-376b	0
oar-miR-376c	0
oar-miR-376d	0
oar-miR-376E	0
oar-miR-377	0
oar-miR-379	0
oar-miR-380	0
oar-miR-381	0
oar-miR-382	0
oar-miR-3955	0
oar-miR-3956	0
oar-miR-3957	0
oar-miR-3958	0
oar-miR-3959	0
oar-miR-409	0
oar-miR-410	0
oar-miR-411a	0
oar-miR-411b	0
oar-miR-412	0
oar-miR-431	0
oar-miR-432	0
oar-miR-433	0
oar-miR-485	0
oar-miR-487a	0
oar-miR-487b	0
oar-miR-493	0
oar-miR-494	0
oar-miR-495	0
oar-miR-496	0
oar-miR-539	0
oar-miR-541	0
oar-miR-543	0
oar-miR-544	0
oar-miR-654	0
oar-miR-655	0
oar-miR-665	0
oar-miR-668	0
oar-miR-758	0
oar-miR-99a	0
