# Supplementary material for: In silico identification of variations in microRNAs with a potential impact on dairy traits using whole ruminant genome SNP datasets
Source: Sci Rep. 2021 Oct 1;11:19580. doi: 10.1038/s41598-021-98639-9 (PMC8486775; doi:10.1038/s41598-021-98639-9)
Supplement: Supplementary file 3 — Supplementary Table S2. [file 41598_2021_98639_MOESM3_ESM.xlsx]

## Sheet: Feuil1
In silico identification of variations in microRNAs with a potential impact on dairy traits using whole ruminant genome SNP datasets BOURDON Céline, BOUSSAHA Mekki, BARDOU Philippe, SANCHEZ Marie-Pierre, LE GUILLOU Sandrine, TRIBOUT Thierry, LARROQUE Hélène, BOICHARD Didier, RUPP Rachel, LE PROVOST Fabienne, TOSSER-KLOPP Gwenola
Supplementary Table 2
Species	Breed	Breed code	Number
Bos taurus	Abondance	12	9
Bos taurus	Aubrac	14	9
Bos taurus	Brune	21	3
Bos taurus	Salers	23	9
Bos taurus	Tarentaise	31	8
Bos taurus	Limousine	34	54
Bos taurus	Simmental	35	1
Bos taurus	Charolaise	38	43
Bos taurus	Rouge des prés	41	7
Bos taurus	Montbéliarde	46	63
Bos taurus	Normande	56	44
Bos taurus	Vosgienne	57	4
Bos taurus	Holstein	66	88
Bos taurus	Parthenaise	71	2
Bos taurus	Blonde d'Aquitaine	79	38
Bos taurus	Cross-breed	39/66	1
Unknown			13
