# Supplementary material for: In silico identification of variations in microRNAs with a potential impact on dairy traits using whole ruminant genome SNP datasets
Source: Sci Rep. 2021 Oct 1;11:19580. doi: 10.1038/s41598-021-98639-9 (PMC8486775; doi:10.1038/s41598-021-98639-9)
Supplement: Supplementary file 4 — Supplementary Table S3. [file 41598_2021_98639_MOESM4_ESM.xlsx]

## Sheet: Feuil1
In silico identification of variations in microRNAs with a potential impact on dairy traits using whole ruminant genome SNP datasets BOURDON Céline, BOUSSAHA Mekki, BARDOU Philippe, SANCHEZ Marie-Pierre, LE GUILLOU Sandrine, TRIBOUT Thierry, LARROQUE Hélène, BOICHARD Didier, RUPP Rachel, LE PROVOST Fabienne, TOSSER-KLOPP Gwenola
Supplementary Table 3
Species	Breed	Breed code	Number	Continent	Country	Country code
Capra hircus	Abergelle	ABR	10	Africa	Ethiopia	ET
Capra hircus	Alpine	ALP	56	Europe	France	FR
Capra hircus	Alpine	ALP	3	Europe	Italy	IT
Capra hircus	Alpine	ALP	7	Europe	Switzerland	CH
Capra hircus	Androy	AND	5	Africa	Madagascar	MG
Capra hircus	Angora	ANG	6	Africa	Madagascar	MG
Capra hircus	Angora	ANG	3	Africa	South Africa	ZA
Capra hircus	Angora	ANG	20	Europe	France	FR
Capra hircus	Appenzell	APZ	24	Europe	Switzerland	CH
Capra hircus	Barbari	BAR	1	Asia	Pakistan	PK
Capra hircus	Balaka	BAW	4	Africa	Malawi	MW
Capra hircus	Bengal goat	BDG	6	Asia	Bangladesh	BD
Capra hircus	Beetal	BEE	5	Asia	Pakistan	PK
Capra hircus	Bermeya	BEY	6	Europe	Spain	ES
Capra aegagrus	not relevant	BEZ	20	Asia	Iran	IR
Capra hircus	Boer	BOE	3	Africa	Tanzania	TZ
Capra hircus	Boer	BOE	8	Africa	Zimbabwe	ZW
Capra hircus	Boer	BOE	4	Asia	Korea	KR
Capra hircus	Boer	BOE	5	Europe	Switzerland	CH
Capra hircus	Boer	BOE	6	Oceania	Australia	AU
Capra hircus	Boer	BOE	8	Oceania	New Zealand	NZ
Capra hircus	Boiragi	BOI	1	Asia	Bangladesh	BD
Capra hircus	Bari	BRI	5	Asia	Pakistan	PK
Capra hircus	Grisons striped	BST	25	Europe	Switzerland	CH
Capra hircus	Burundi	BUR	2	Europe	Switzerland	CH
Capra hircus	Tessin grey	CAG	1	Europe	Switzerland	CH
Capra hircus	Cashmere	CAS	4	Asia	China	CN
Capra hircus	Cashmere	CAS	8	Oceania	Australia	AU
Capra caucasica	not relevant	CAU	1	Europe	France	FR
Capra caucasica	not relevant	CAU	1	Asia	Russia	RU
Capra hircus	Ciociara Grigia	CCG	3	Europe	Italy	IT
Capra hircus	Chaidamu	CDM	1	Asia	China	CN
Capra hircus	Chengde Horn Down	CHD	1	Asia	China	CN
Capra hircus	Chengdu Grey	CHG	1	Asia	China	CN
Capra pyerenaica	not relevant	CPY	1	Europe	France	FR
Capra hircus	Creole	CRE	16	America	Guadeloupe	FR
Capra cylindricornis	not relevant	CYL	1	Asia	Azerbaijan	AZ
Capra hircus	Diana	DIA	8	Africa	Madagascar	MG
Capra hircus	Djallonke	DJA	1	Africa	Burkina Faso	BF
Capra hircus	Dedza	DZD	4	Africa	Malawi	MW
Capra falconeri	not relevant	FAL	1	Europe	France	FR
Capra falconeri	not relevant	FAL	1	Asia	Pakistan	PK
Capra falconeri	not relevant	FAL	1	Asia	Uzbekistan	UZ
Capra hircus	Fosses	FSS	16	Europe	France	FR
Capra hircus	Galla	GAL	8	Africa	Kenya	KE
Capra hircus	Gaza	GAZ	4	Africa	Mozambique	MZ
Capra hircus	Girgentana	GGT	4	Europe	Italy	IT
Capra hircus	Gogo	GOG	8	Africa	Tanzania	TZ
Capra hircus	Guera	GUE	8	Africa	Mali	ML
Capra hircus	Gumez	GUM	8	Africa	Ethiopia	ET
Capra ibex	not relevant	IBX	1	Europe	France	FR
Capra ibex	not relevant	IBX	4	Europe	Italy	IT
Capra ibex	not relevant	IBX	1	Europe	Uknown	UN
Capra hircus	Jianchang Black	JCB	1	Asia	China	CN
Capra hircus	Jining Grey	JNG	1	Asia	China	CN
Capra hircus	Jonica	JON	4	Europe	Italy	IT
Capra hircus	Kachan	KAC	5	Asia	Pakistan	PK
Capra hircus	Kamori	KAM	5	Asia	Pakistan	PK
Capra hircus	Keffa	KEF	8	Africa	Ethiopia	ET
Capra hircus	Valais (Coppernecked)	KHZ	1	Europe	Switzerland	CH
Capra hircus	Korea Native Goat	KNG	27	Asia	Korea	KR
Capra hircus	Laoshan Dairy	LAO	2	Asia	China	CN
Capra hircus	Leizhou	LEI	6	Asia	China	CN
Capra hircus	Lilongwe	LGW	3	Africa	Malawi	MW
Capra hircus	Liaoning Cashmere	LIA	5	Asia	China	CN
Capra hircus	Landin	LND	10	Africa	Mozambique	MZ
Capra hircus	Landrance	LNR	6	Europe	Denmark	DK
Capra hircus	Landrance	LNR	6	Europe	Finland	FI
Capra hircus	Landrance	LNR	5	Europe	Netherlands	NL
Capra hircus	Longlin	LON	6	Asia	China	CN
Capra hircus	Lorraine	LOR	13	Europe	France	FR
Capra hircus	Lvliang Black	LVL	1	Asia	China	CN
Capra hircus	Maasai	MAA	8	Africa	Tanzania	TZ
Capra hircus	Mallorquina	MAL	6	Europe	Spain	ES
Capra hircus	Manica	MAN	3	Africa	Mozambique	MZ
Capra hircus	Matou	MAT	1	Asia	China	CN
Capra hircus	Maure	MAU	4	Africa	Mali	ML
Capra hircus	Menabe	MEN	8	Africa	Madagascar	MG
Capra hircus	Maguan Horn Down	MGH	1	Asia	China	CN
Capra hircus	Maltese	MLT	2	Europe	Italy	IT
Capra hircus	Malya	MLY	8	Africa	Tanzania	TZ
Capra hircus	Montecristo	MNT	5	Europe	Italy	IT
Capra hircus	Mashona	MSH	12	Africa	Zimbabwe	ZW
Capra hircus	Matebele	MTB	8	Africa	Zimbabwe	ZW
Capra hircus	Mubende	MUB	3	Africa	Uganda	UG
Capra hircus	Naine	NAI	8	Africa	Mali	ML
Capra hircus	Norwegian	NRW	7	Africa	Tanzania	TZ
Capra hircus	Nsanje	NSJ	6	Africa	Malawi	MW
Capra nubiana	not relevant	NUB	1	Asia	Israel	IL
Capra hircus	Old Irish Goat	OIG	5	Europe	Ireland	IE
Capra hircus	Pafuri	PAF	3	Africa	Mozambique	MZ
Capra hircus	Palmera	PAL	6	Europe	Spain	ES
Capra hircus	Pateri	PAT	4	Asia	Pakistan	PK
Capra hircus	Peulh	PEU	4	Africa	Mali	ML
Capra hircus	Peacock goat	PFA	24	Europe	Switzerland	CH
Capra hircus	Pare White	PRW	8	Africa	Tanzania	TZ
Capra hircus	Poitevine	PTV	12	Europe	France	FR
Capra hircus	Provencale	PVC	15	Europe	France	FR
Capra hircus	Pyrenean	PYR	15	Europe	France	FR
Capra hircus	Rangeland	RAN	2	Oceania	Australia	AU
Capra hircus	Blanca de Rasquera	RAS	4	Europe	Spain	ES
Capra hircus	Rossa Mediterranea	RME	3	Europe	Italy	IT
Capra hircus	Rove	ROV	11	Europe	France	FR
Capra hircus	Saanen	SAA	8	Africa	Tanzania	TZ
Capra hircus	Saanen	SAA	5	Asia	China	CN
Capra hircus	Saanen	SAA	10	Asia	Korea	KR
Capra hircus	Saanen	SAA	33	Europe	France	FR
Capra hircus	Saanen	SAA	5	Europe	Italy	IT
Capra hircus	Saanen	SAA	11	Europe	Switzerland	CH
Capra hircus	Savoie	SAV	15	Europe	France	FR
Capra hircus	Shaanan White	SAW	1	Asia	China	CN
Capra hircus	Soudanaise	SDN	8	Africa	Mali	ML
Capra hircus	Small East African	SEA	7	Africa	Kenya	KE
Capra hircus	Small East African	SEA	7	Africa	Mozambique	MZ
Capra siberica	not relevant	SIB	1	Asia	Tadjikistan	TJ
Capra hircus	Sonjo	SNJ	8	Africa	Tanzania	TZ
Capra hircus	Sofia	SOF	8	Africa	Madagascar	MG
Capra hircus	Sud Ouest	SOU	8	Africa	Madagascar	MG
Capra hircus	Booted	STG	24	Europe	Switzerland	CH
Capra hircus	Targui	TAR	4	Africa	Mali	ML
Capra hircus	Teddy	TED	5	Asia	Pakistan	PK
Capra hircus	Thari	THA	5	Asia	Pakistan	PK
Capra hircus	Thyolo	THY	8	Africa	Malawi	MW
Capra hircus	Tibetan goat	TIB	20	Asia	China	CN
Capra hircus	Toggenburg	TOG	1	Africa	Kenya	KE
Capra hircus	Toggenburg	TOG	8	Africa	Tanzania	TZ
Capra hircus	Tunisian	TUN	5	Africa	Tunisia	TN
Capra hircus	Unknown	UNK	163	Africa	Morroco	MA
Capra hircus	Unknown	UNK	22	Asia	China	CN
Capra hircus	Unknown	UNK	34	Asia	Iran	IR
Capra hircus	Unknown	UNK	3	Europe	Switzerland	CH
Capra hircus	Unknown	UNK	1	Europe	Italy	IT
Capra hircus	Unknown	UNK	1	Oceania	Australia	AU
Capra hircus	Valais (Blacknecked)	VAG	25	Europe	Switzerland	CH
Capra hircus	Valdostana	VAL	2	Europe	Italy	IT
Capra hircus	Woyito Guji	WYG	8	Africa	Ethiopia	ET
Capra hircus	Xiangdong Black	XIA	1	Asia	China	CN
Capra hircus	Yimeng Black	YIM	1	Asia	China	CN
Capra hircus	Zhongwei	ZHO	1	Asia	China	CN
