# Supplementary material for: In silico identification of variations in microRNAs with a potential impact on dairy traits using whole ruminant genome SNP datasets
Source: Sci Rep. 2021 Oct 1;11:19580. doi: 10.1038/s41598-021-98639-9 (PMC8486775; doi:10.1038/s41598-021-98639-9)
Supplement: Supplementary file 5 — Supplementary Table S4. [file 41598_2021_98639_MOESM5_ESM.xlsx]

## Sheet: Feuil1
In silico identification of variations in microRNAs with a potential impact on dairy traits using whole ruminant genome SNP datasets BOURDON Céline, BOUSSAHA Mekki, BARDOU Philippe, SANCHEZ Marie-Pierre, LE GUILLOU Sandrine, TRIBOUT Thierry, LARROQUE Hélène, BOICHARD Didier, RUPP Rachel, LE PROVOST Fabienne, TOSSER-KLOPP Gwenola
Supplementary Table 4
BioProject	BioSample	Breed
PRJEB14418	ERS1205899	Berrichon du Cher
PRJEB14418	ERS1205900	Berrichon du Cher
PRJEB14418	ERS1205901	Berrichon du Cher
PRJEB31930	ERS3342154	BlackBelly
PRJEB37460	ERS1171396	Cambridge
PRJEB14098	ERS1171397	Cambridge
PRJEB14098	ERS1171398	Cambridge
PRJEB14098	ERS1171399	Cambridge
PRJEB14098	ERS1171400	Cambridge
PRJEB14098	ERS1171401	Cambridge
PRJEB14098	ERS1171402	Cambridge
PRJEB32110	ERS3364612	Lacaune
PRJEB32110	ERS3364613	Lacaune
PRJEB32110	ERS3364614	Lacaune
PRJEB32110	ERS3364615	Lacaune
PRJEB32110	ERS3364616	Lacaune
PRJEB32110	ERS3364617	Lacaune
PRJEB32110	ERS3364618	Lacaune
PRJEB32110	ERS3364619	Lacaune
PRJEB32110	ERS3364620	Lacaune
PRJEB32110	ERS3364621	Lacaune
PRJEB32110	ERS3364622	Lacaune
PRJEB32110	ERS3364623	Lacaune
PRJEB32110	ERS3364624	Lacaune
PRJEB32110	ERS3364625	Lacaune
PRJEB32110	ERS3364626	Lacaune
PRJEB32110	ERS3364627	Lacaune
PRJEB32110	ERS3364628	Lacaune
PRJEB32110	ERS3364629	Lacaune
PRJEB32110	ERS3364630	Lacaune
PRJEB32110	ERS3364631	Lacaune
PRJEB32110	ERS3364632	Lacaune
PRJEB32110	ERS3364633	Lacaune
PRJEB32110	ERS3364634	Lacaune
PRJEB32110	ERS3364635	Lacaune
PRJEB32110	ERS3364636	Lacaune
PRJEB32110	ERS3364637	Lacaune
PRJEB9911	ERS793326	Lacaune
PRJEB9911	ERS793327	Lacaune
PRJEB9911	ERS793328	Lacaune
PRJNA160933	SAMN01000750	Lacaune
PRJNA160933	SAMN01000751	Lacaune
PRJEB35682	ERS4133992	Manech
PRJEB35682	ERS4133993	Manech
PRJEB35682	ERS4133994	Manech
PRJEB35682	ERS4133995	Manech
PRJEB35682	ERS4133996	Manech
PRJEB35682	ERS4133997	Manech
PRJEB35682	ERS4133998	Manech
PRJEB35682	ERS4133999	Manech
PRJEB35682	ERS4134000	Manech
PRJEB35682	ERS4134001	Manech
PRJEB35682	ERS4134002	Manech
PRJEB35682	ERS4134003	Manech
PRJEB35682	ERS4134004	Manech
PRJEB35682	ERS4134005	Manech
PRJEB35682	ERS4134006	Manech
PRJEB35682	ERS4134007	Manech
PRJEB35682	ERS4134008	Manech
PRJEB35682	ERS4134009	Manech
PRJEB35682	ERS4134010	Manech
PRJEB35682	ERS4134011	Manech
PRJEB35553	ERS4255296	Noire du velay
PRJEB35553	ERS4255297	Noire du velay
PRJEB14418	ERS1205902	Romane
PRJEB14418	ERS1205903	Romane
PRJEB14418	ERS2767874	Romane
PRJEB14418	ERS2767875	Romane
PRJEB31930	ERS3342155	RomaneXBlackBelly
PRJEB31930	ERS3342156	RomaneXBlackBelly
PRJEB31930	ERS3342157	RomaneXBlackBelly
PRJEB31930	ERS3342158	RomaneXBlackBelly
PRJEB31930	ERS3342159	RomaneXBlackBelly
PRJEB31930	ERS4386072	RomaneXBlackBelly
PRJEB31930	ERS4386073	RomaneXBlackBelly
PRJEB31930	ERS4386074	RomaneXBlackBelly
PRJEB31930	ERS4386075	RomaneXBlackBelly
PRJEB31930	ERS4386076	RomaneXBlackBelly
PRJEB31930	ERS4386077	RomaneXBlackBelly
PRJEB31930	ERS4386078	RomaneXBlackBelly
PRJEB31930	ERS4386079	RomaneXBlackBelly
PRJEB14418	ERS1205904	Romanov
PRJEB14418	ERS1205905	Romanov
PRJEB37460	ERS4663083	Vendéen
PRJEB37460	ERS4663084	Vendéen
PRJEB37460	ERS4663085	Vendéen
